# Supplementary material for: The Genetic Variants in the Renin-Angiotensin System and the Risk of Heart Failure in Polish Patients
Source: Genes (Basel). 2022 Jul 15;13(7):1257. doi: 10.3390/genes13071257 (PMC9319667; doi:10.3390/genes13071257)
Supplement: Supplementary file 1 [file genes-13-01257-s001.zip]

Archive with 1 entries (1 files):
- genes-1796013-supplementary.pdf
